# Supplementary material for: How Distressed Are Adolescent Students? A Mix-Method Study on High School Students in Northern Italy, Two Years after the Beginning of the COVID-19 Pandemic
Source: Behav Sci (Basel). 2024 Sep 3;14(9):775. doi: 10.3390/bs14090775 (PMC11428422; doi:10.3390/bs14090775)
Supplement: Supplementary file 1 [file behavsci-14-00775-s001.zip]

Archive with 1 entries (1 files):
- behavsci-3136015-supplementary.pdf
